# Supplementary material for: Isolation and Identification of a High-Yield Ethyl Caproate-Producing Yeast From Daqu and Optimization of Its Fermentation
Source: Front Microbiol. 2021 May 31;12:663744. doi: 10.3389/fmicb.2021.663744 (PMC8200637; doi:10.3389/fmicb.2021.663744)
Supplement: Supplementary file 1 [file Data_Sheet_1.zip]

Archive with 2 entries (2 files):
- Supplementary Figures.DOCX
- Supplementary Tables.DOCX
